# Supplementary material for: Whole Body MRI in the Detection of Lymph Node Metastases in Patients with Testicular Germ Cell Cancer
Source: Life (Basel). 2022 Jan 29;12(2):212. doi: 10.3390/life12020212 (PMC8875751; doi:10.3390/life12020212)
Supplement: Supplementary file 1 [file life-12-00212-s001.zip]

Archive with 1 entries (1 files):
- life-1556538-supplementary.pdf
